# Supplementary material for: Spectroscopy Study of Albumin Interaction with Negatively Charged Liposome Membranes: Mutual Structural Effects of the Protein and the Bilayers
Source: Membranes (Basel). 2022 Oct 23;12(11):1031. doi: 10.3390/membranes12111031 (PMC9696317; doi:10.3390/membranes12111031)
Supplement: Supplementary file 1 [file membranes-12-01031-s001.zip]

Archive with 1 entries (1 files):
- membranes-1973851-supplementary.pdf
